# Supplementary material for: Mapping service activity: the example of childhood obesity schemes in England
Source: BMC Public Health. 2010 Jun 4;10:310. doi: 10.1186/1471-2458-10-310 (PMC2890690; doi:10.1186/1471-2458-10-310)
Supplement: Additional file 2 — Table S2 - Mapping exercise - selected scheme details. This file displays a selection of the data collected on each of the 51 schemes included in the mapping exercise. [file 1471-2458-10-310-S2.XLS]

## Sheet: Mapping exercise scheme details
Table S2 - Mapping exercise - selected scheme details
Scheme name	Location[i]	Main eligibility criteria		Usual duration of the core period of the scheme[ii]	Key partner organisations[iii]	Funding sources[iii]								Components[iii]					Are parents/ carers/ other family members involved in the intervention?	Venue of delivery[iv]
		Age group	Weight-related criteria			PCT funding	PCT contributions in kind	LA fundig	LA contributions in kind	Charity/voluntary organisation funding	Payment from family	Other funding	Other contributions in kind	Physical activity	Advice/info about physical activity	Advice/info about healthy eating	Behaviour change techniques	Healthy food preparation/ cooking, &/or tasting/provision
Activate	Tower Hamlets	12-18	overweight or obese	1 year	Unknown	Unknown								Unknown					Unknown	Unknown
Alive 'n' Kicking	Sutton & Merton	7-16	BMI percentile for age and sex > 91	12 weeks	Alive ‘n’ Kicking (local charity), Sutton & Merton PCT, Weight Management Centre	Unknown								ü	ü	ü	ü	ü	ü	Unknown
All Together Active	Stockport	6-13	BMI percentile for age and sex > 98	1 year	Stockport NHS Foundation Trust, Stockport Metropolitan Borough Council, Stockport PCT	Unknown								ü	ü	ü	ü		ü	Unknown
Balance it! Getting the Balance Right	Gateshead	5-15	BMI percentile for age and sex > 91	1 year	Gateshead Council, Gateshead Health NHS Foundation Trust, Gateshead PCT							ü		ü	ü	ü	ü		ü	Health care unit - hospital, Leisure centre
Barnsley Dietetic Led Specialist Obesity Clinic group programme	Barnsley	4-16	BMI percentile for age and sex > 98	Unknown	Barnsley NHS Dietetics	Unknown								Unknown					ü	Health care unit - specialist clinic
Barnsley Fit Kids Club	Barnsley	8-16	BMI percentile for age and sex > 91	Unknown	Barnsley PCT, Foundation Trust (Dietetics), Barnsley Sports and Activity Forum, School Sports Co-ordinator Programme	Unknown								ü	ü	ü			ü	School, Leisure Centre
Be Active	Stockport	8-16	BMI percentile for age and sex > 95	Varies	Stockport Sports Trust, Stockport PCT, Stockport Council, previously organised by a parent-led voluntary group		ü	ü			ü	ü	ü	ü	ü	ü		ü	ü	School
BeeZee Bodies	Bedford	7-14	BMI percentile for age and sex > 95	16 weeks	Bedford Hospital, Sport England, Bedford PCT, Bedford Borough Council	ü		ü			ü	ü	ü	ü	ü	ü	ü		ü	School
BEST, aka Healthy Lifestyles	Tower Hamlets	7-16 (& 17-19 year olds with learning difficulties)	BMI percentile for age and sex >99.6, but will take overweight children and young people too	10 weeks	London Borough of Tower Hamlets, Tower Hamlets PCT obesity team	ü			ü			ü		ü	ü	ü	ü		ü	Leisure Centre
Carnegie Clubs	Walsall, Newark& Sherwood; Isle of Man; Leeds	7-17	overweight or obese	12 weeks	Carnegie Weight Management at Leeds Metropolitan University, PCTs, Local Authorities, voluntary organisations, schools	ü						ü		ü	ü	ü	ü	ü	ü	Varies
Carnegie International (Residential) Camps	various locations, based in Leeds	8-17	obese	2-8 weeks	Carnegie Weight Management at Leeds Metropolitan University	ü		ü		ü	ü		ü	ü	ü	ü	ü	ü	ü	Residential venue
Carnegie International Day Camps	(as above)	7-17	obese	1-6 weeks	Carnegie Weight Management at Leeds Metropolitan University	ü							ü	ü	ü	ü	ü		ü	Varies
CO Action (one-off weight management group, no longer running)	Manchester	7-11	overweight or obese	11 weeks	Manchester PCT	ü						ü		ü		ü			Unknown	Unknown
COCO (Care of Childhood Obesity) clinic programme	Bristol	5-17	obese, including morbidly obese	12 months	University of Bristol, Bristol PCT, United Bristol Healthcare Trust							ü		ü	ü	ü	ü		Unknown	Health care units - primary care and specialist clinic
Connect 3	Wakefield	8-16	overweight or obese	12 weeks	Wakefield District PCT, Wakefield City Metropolitan District Council - Sports and active lifestyle department							ü	ü	ü	ü	ü		ü	ü	Unknown
Families for Health	Portsmouth, Coventry	7-11	BMI percentile for age and sex > 91	12 weeks	Warwick Medical School, University of Warwick, PCTs							ü		ü	ü	ü	ü		ü	Leisure Centre
Fawkes Project (pilot)	East Cambridgeshire	11-12	overweight or obese	10-12 weeks	Witchford Village School, East Cambridgeshire District Council			ü					ü						Unknown	School
FISCH (Family Initiative Supporting Children’s Health) family support programme	Durham, Chester-le-Street	8-11	BMI percentile for age and sex > 98	8 months	County Durham PCT, Chester-le-Street District Council, City of Durham Council, Chester-le-Street PCT, various schools and School Sports Partnerships	ü								ü	ü	ü	ü		ü	Homes
FIT (Fun In Training)	Birmingham	8-16	overweight or obese	10-12 weeks	Unknown	Unknown								ü					Unknown	Leisure Centres
Fit for Life Academy	St. Helens	5-16	BMI percentile for age and sex > 98	12 weeks	Halton & St Helens PCT, St Helens Council (Healthy Living, Sports Development Team), Saints Rugby League (community development)	ü			ü			ü		ü	ü	ü	ü	ü		Schools
Fit Friendz	Wigan	8-16	obese	12 weeks	Ashton Leigh and Wigan PCT, Wigan Leisure and Culture Trust	Unknown								ü	ü	ü	ü	ü	ü	Unknown
Food Fit Fun (no longer running, replaced with Activate)	Tower Hamlets	12-18	overweight or obese	Unknown	Tower Hamlets PCT, Royal London Hospital Paediatric Obesity clinic, other local obesity schemes	Unknown								ü	ü	ü	ü		Unknown	Unknown
Fun 4 Life	Walsall	8-16	overweight or obese	12 weeks	Walsall Council, Walsall teaching PCT, Walsall Council Sport and Leisure Development Services, Carnegie Weight Management							ü	ü	ü	ü	ü	ü		ü	Unknown
Go 4 it	Nottingham	5-13	BMI percentile for age and sex > 91	Rolling 7 week programme, average attendance 2 terms (14 weeks)	Nottingham City PCT - School Nursing Team, Nottingham City Leisure Services, Queen's Medical Centre	ü			ü	ü	ü	ü		ü	ü	ü	ü	ü	ü	Leisure Centres
GOALS! (Getting Our Active Lifestyles Started)	Liverpool	4-17	BMI percentile for age and sex > 98 (> 91 if places are available)	18 weeks	Liverpool John Moores University, Liverpool City Council, Liverpool PCT, Alder Hey Children's Hospital, University of Salford		ü		ü			ü	ü	ü	ü	ü	ü	ü	ü	Community venue
Healthy Lifestyles	City of London & Hackney	7-13	overweight or obese	10 weeks	City & Hackney PCT, Core Health and Fitness	Unknown								ü	ü	ü	ü		ü	Unknown
Home Visit Support, Dudley	Dudley	Unknown	overweight or obese	10 weeks	Dudley PCT	Unknown								ü	ü	ü	ü	ü	ü	Homes
In-house family based weight management programme (being developed - no name yet)	Greenwich	Unknown	overweight or obese	6 weeks	Greenwich PCT, local leisure facility provider	Unknown								Unknown					ü	Unknown
Jump Start	Daventry	13-16	overweight or obese	10 weeks	Daventry & South PCT, Daventry District Council, Northamptonshire County Council, Time 2 Talk (charity counselling service), Daventry Leisure Centre, Healthy Schools Scheme	Unknown								ü	ü	ü		ü	ü	Unknown
Junior One Life	Darlington	8-11	BMI percentile for age and sex > 98 but < 99.6	12 weeks	Darlington PCT, Darlington Borough Council, Zone Active, GEM, Tees Esk and Wear Valleys NHS Trust	ü		ü		ü		ü		ü	ü	ü	ü	ü	ü	Schools
Kick-start Poole (not linked to the scheme in Westminster)	Poole	8-12 (originally 12-16)	overweight or obese (has since become open to inactive healthy weight children)	6 weeks or 12 weeks	Bournemouth & Poole teaching PCT, local leisure centre		ü					ü		ü	ü	ü		ü	ü	Leisure Centre
Kickstart Westminster (not linked to the scheme in Poole)	Westminster	8-11	BMI percentile for age and sex > 97	12 weeks	Westminster PCT	Unknown								ü	ü	ü		ü	ü	Unknown
Kids Club	Canterbury & Ashford	6-13	overweight or obese	12 weeks	Unknown	Unknown, but includes a small payment from family								ü	ü	ü	ü		ü	Leisure Centre
MEND (Mind Exercise Nutrition... Do it!)	Various, throughout the country	7-13	overweight and obese	9 weeks	MEND Central, PCTs, Local Authorities, Sainsbury's, Great Ormond Street Hospital / University College London Institute of Child Health	ü		ü		ü		ü	ü	ü	ü	ü	ü	ü	ü	Varies - usually schools and leisure centres
New LEAF Programme (Lifestyle, eating, activity and fitness)	Chichester	Unknown	unknown but overweight and/or obese	Unknown	St Richard's Hospital Chichester, University of Chichester	Unknown								ü	ü	ü	ü		Unknown	Unknown
Nutrifit Norfolk	Norfolk	14-18	overweight or obese	8-10 weeks	Unknown	Unknown								ü	ü	ü	ü	ü	Unknown	Football Club
On the go	Newcastle	8-16	BMI percentile for age and sex > 85	12 weeks	Newcastle City Council, Newcastle PCT, Royal Victoria Infirmary	ü		ü				ü		ü	ü	ü		ü	ü	Leisure Centre
OSCAR (Obesity Support for Children and Relatives)	East Lancashire	Unknown	overweight or obese	12 weeks	East Lancashire PCT, University of Central Lancashire	Unknown								ü	ü	ü		ü	ü	Unknown
Phases	Dudley	11-18	overweight or obese	12 weeks	Unknown	Unknown								ü	ü	ü	ü		ü	Unknown
Positive LEARN (Lifestyles, Esteem, Activity, Relationships & Nutrition) Group Programme	Bolton	12-16	BMI percentile for age and sex > 91	6 weeks	Bolton PCT, local leisure service providers	Unknown								ü	ü	ü	ü		Unknown	Unknown
Positive LEARN (Lifestyles, Esteem, Activity, Relationships & Nutrition) Individual Programme	Bolton	Unknown, but exclusive to children and/or young people	BMI percentile for age and sex > 91	Unknown - up to 8 individual appointments	Bolton PCT	Unknown								ü	ü	ü	ü		y	Unknown
Rich Fit (Formerly FLIP)	Richmond & Twickenham	Unknown	overweight or obese	10 weeks	Unknown	Unknown								ü	ü	ü	ü		ü	Unknown
SHINE (Self Help Independence, Nutrition and Exercise)	Sheffield, Oldham, Plymouth	10-17	BMI percentile for age and sex > 99	12 weeks	SHINE, Sheffield City Council, schools, local sports and leisure services, supermarkets, Connexions			ü		ü		ü	ü	ü	ü	ü	ü		ü	Leisure centres, Connexions venues
TEAM (To Energise And Motivate)	Cambridgeshire	7-11	BMI percentile for age and sex > 91	10 weeks	Cambridgeshire PCT, South Cambridgeshire District Council	ü		ü			ü			ü	ü	ü	ü		ü	Leisure centre
Traffic Light Childhood Obesity Treatment Programme (Great Ormond Street Hospital)	Central London	8-13	BMI percentile for age and sex > 98	6 months	University College London, Great Ormond Street Hospital, Weight Concern	Unknown									ü	ü	ü		ü	Health care unit - hospital
Traffic Light Childhood Obesity Treatment Programme - community-based (no longer running)	Islington	8-13	BMI percentile for age and sex > 91	6 months	Islington PCT (and organisations involved in intervention design as Traffic Light Great Ormond Street)	ü	ü								ü	ü	ü		ü	Health care unit - primary care health centre
Traffic Light Programme (Surrey - forthcoming)	Surrey	8-13	unknown but overweight and/or obese	Unknown	Hampshire PCT	ü									ü	ü	ü			Unknown
WATCH IT!	Leeds, (Birmingham /Solihull, Haringey)	8-16	BMI percentile for age and sex > 98	4-12 months	University of Leeds, Leeds Metropolitan University, PCTs, Local Authorities	ü		ü	ü	ü				ü	ü	ü	ü		ü	Leisure Centre
Weight Watchers Family	N Essex (pilot)	4-16	overweight or obese	10 weeks	Weight Watchers UK	Unknown								ü	ü	ü	ü		ü	Unknown
Y W8?	Telford & Wrekin	8-13	BMI percentile for age and sex > 95	12 weeks	Telford and Wrekin PCT, Borough of Telford and Wrekin Leisure Services					ü		ü		ü	ü	ü	ü	ü	ü	College, Leisure Centre
Young PALS (Practice Activity and Leisure Scheme)	Kirklees	5-16	overweight and obese	48 weeks	Kirklees Council, Kirklees PCT, schools, Kirklees Active Leisure Trust	ü		ü	ü		ü	ü		ü	ü	ü	ü		ü	Leisure centre
[i] The precise catchment areas for each programme may be smaller or larger than the place names in the table.
[ii] I.e. excluding any ‘booster’ or folllow-up sessions which may take place a while later.
[iii] If known; may not be exhaustive.
[iv] Where school facilities are used this is often outside of school hours.
